# Supplementary material for: Large-scale sequencing of flatfish genomes provides insights into the polyphyletic origin of their specialized body plan
Source: Nat Genet. 2021 Apr 19;53(5):742–51. doi: 10.1038/s41588-021-00836-9 (PMC8110480; doi:10.1038/s41588-021-00836-9)
Supplement: Supplementary file 4 — Supplementary Tables 1–124 [file 41588_2021_836_MOESM4_ESM.xlsx]

## Sheet: Supplementary Table 1
Supplementary Table 1. Sampling information for genome sequencing analysis in this study.
Note: Taxonomy ID* information is from the website of www.ncbi.nlm.nih.gov/taxonomy.
Species	Taxonomy ID*	Taxon	Tissue	Sequencing Strategy	Sampling location
Trinectes maculatus	195658	Pleuronectiformes	Muscle	Illumina	America
Chascanopsetta lugubris	1003706	Pleuronectiformes	Muscle	Illumina	China
Brachirus orientalis	435138	Pleuronectiformes	Muscle	Illumina	China
Paraplagusia blochii	366904	Pleuronectiformes	Muscle	Illumina	China
Colistium nudipinnis	1156758	Pleuronectiformes	Muscle	Illumina	Australia
Pseudorhombus dupliocellatus	367197	Pleuronectiformes	Muscle	Illumina	China
Platichthys stellatus	195632	Pleuronectiformes	Muscle	Illumina+HiC	China
Psettodes erumei	195640	Pleuronectiformes	Muscle	Nanopore	China
Toxotes chatareus	270537	Perciformes	Muscle	Nanopore+HiC	Thailand
Polydactylus sextarius	435218	Perciformes	Muscle	Nanopore+HiC	China

## Sheet: Supplementary Table 2
Supplementary Table 2. Sampling information for transcriptome analysis in Platichthys stellatus, Toxotes chatareus, Polydactylus sextarius, and Paralichthys olivaceus.
Note: Approximately 100 flounder larvae per development stage were sampled and the same tissues on the same body side of individuals were mixed together to reach the minimum amounts of tissues required for RNA extraction, and the extracted RNA were sequenced in three biological replicates for the subsequent transcriptome analysis.
Species	Tissue	Sequencing strategy	Biological replicate
Platichthys stellatus	The whole individual except eyes	Illumina	1
	Eyes	Illumina	1
	The whole individual except eyes	Illumina	1
	Eyes	Illumina	1
Toxotes chatareus	Liver	Illumina	1
	Muscle	Illumina	1
Polydactylus sextarius	Liver	Illumina	1
	Muscle	Illumina	1
Paralichthys olivaceus	Left eye of pre-metamorphic larva	Illumina	3
	Right eye of pre-metamorphic larva	Illumina	3
	Left eye of pro-metamorphic larva	Illumina	3
	Right eye of pro-metamorphic larva	Illumina	3
	Left eye of metamorphic climax larva	Illumina	3
	Right eye of metamorphic climax larva	Illumina	3
	Left eye of post-metamorphic larva	Illumina	3
	Right eye of post-metamorphic larva	Illumina	3
	Muscle on left side of pre-metamorphic larva	Illumina	3
	Muscle on right side of pre-metamorphic larva	Illumina	3
	Muscle on left side of pro-metamorphic larva	Illumina	3
	Muscle on right side of pro-metamorphic larva	Illumina	3
	Muscle on left side of metamorphic climax larva	Illumina	3
	Muscle on right side of metamorphic climax larva	Illumina	3
	Muscle on left side of post-metamorphic larva	Illumina	3
	Muscle on right side of post-metamorphic larva	Illumina	3
	Skin on left side of pre-metamorphic larva	Illumina	3
	Skin on right side of pre-metamorphic larva	Illumina	3
	Skin on left side of pro-metamorphic larva	Illumina	3
	Skin on right side of pro-metamorphic larva	Illumina	3
	Skin on left side of metamorphic climax larva	Illumina	3
	Skin on right side of metamorphic climax larva	Illumina	3
	Skin on left side of post-metamorphic larva	Illumina	3
	Skin on right side of post-metamorphic larva	Illumina	3

## Sheet: Supplementary Table 3
Supplementary Table 3. Statistics of the cleaned genomic sequencing data for Trinectes maculatus.
Library type	Library name	Insert length	Sequencing strategy	Data (Gb)
Short-insert library	Tmac1	353 bp	PE150	29.44
	Tmac2	427 bp	PE150	23.73
	Tmac3	550 bp	PE150	31.92
	Tmac4	659 bp	PE150	24.73
Long-insert library	Tmac5	1-2 Kb	PE150	23.87
	Tmac6	4-8 Kb	PE150	3.12
Total				136.81

## Sheet: Supplementary Table 4
Supplementary Table 4. Statistics of the cleaned genomic sequencing data for Chascanopsetta lugubris.
Library type	Library name	Insert length	Sequencing strategy	Data (Gb)
Short-insert library	Clug1	356 bp	PE150	22.92
	Clug2	453 bp	PE150	32.83
	Clug3	549 bp	PE150	23.82
	Clug4	660 bp	PE150	18.83
Long-insert library	Clug5	1-2 Kb	PE150	26.26
	Clug6	4-8 Kb	PE150	15.04
	Clug7	4-8 Kb	PE150	20.38
Total				160.08

## Sheet: Supplementary Table 5
Supplementary Table 5. Statistics of the cleaned genomic sequencing data for Brachirus orientalis.
Library type	Library name	Insert length	Sequencing strategy	Data (Gb)
Short-insert library	Bori1	350 bp	PE150	23.92
	Bori2	458 bp	PE150	29.32
	Bori3	548 bp	PE150	30.52
	Bori4	638 bp	PE150	22.63
Long-insert library	Bori5	1-2 Kb	PE150	25.03
	Bori6	2-4 Kb	PE150	9.32
	Bori7	2-4 Kb	PE150	9.91
	Bori8	4-8 Kb	PE150	8.23
	Bori9	4-8 Kb	PE150	10.97
Total				169.85

## Sheet: Supplementary Table 6
Supplementary Table 6. Statistics of the cleaned genomic sequencing data for Paraplagusia blochii.
Library type	Library name	Insert length	Sequencing strategy	Data (Gb)
Short-insert library	Pblo1	351 bp	PE150	24.94
	Pblo2	450 bp	PE150	27.84
	Pblo3	519 bp	PE150	35.72
	Pblo4	652 bp	PE150	34.65
Long-insert library	Pblo5	1-2 Kb	PE150	18.85
	Pblo6	2-4 Kb	PE150	20.97
Total				162.97

## Sheet: Supplementary Table 7
Supplementary Table 7. Statistics of the cleaned genomic sequencing data for Colistium nudipinnis.
Library type	Library name	Insert length	Sequencing strategy	Data (Gb)
Short-insert library	Cnud1	365 bp	PE150	18.77
	Cnud2	450 bp	PE150	26.77
	Cnud3	601 bp	PE150	15.24
	Cnud4	687 bp	PE150	29.49
Long-insert library	Cnud5	1-2 Kb	PE150	16.35
	Cnud6	2-4 Kb	PE150	8.6
	Cnud7	2-4 Kb	PE150	13.48
	Cnud8	4-8 Kb	PE150	13.21
Total				141.91

## Sheet: Supplementary Table 8
Supplementary Table 8. Statistics of the cleaned genomic sequencing data for Pseudorhombus dupliocellatus.
Library type	Library name	Insert length	Sequencing strategy	Data (Gb)
Short-insert library	Pdup1	355 bp	PE150	26.34
	Pdup2	436 bp	PE150	30.41
	Pdup3	550 bp	PE150	19.6
	Pdup4	627 bp	PE150	18.39
Long-insert library	Pdup5	1-2 Kb	PE150	28.81
	Pdup6	2-4 Kb	PE150	16.32
	Pdup7	2-4 Kb	PE150	10.81
Total				150.68

## Sheet: Supplementary Table 9
Supplementary Table 9. Statistics of the cleaned genomic sequencing data for Platichthys stellatus.
Library type	Library name	Insert length	Sequencing strategy	Data (Gb)
Short-insert library	Pste1	375 bp	PE150	41.21
	Pste2	398 bp	PE150	40.42
	Pste3	525 bp	PE150	39.38
	Pste4	558 bp	PE150	40.93
Long-insert library	Pste5	2-5 Kb	PE150	13.97
	Pste6	5-8 Kb	PE150	16.25
	Pste7	8-12 Kb	PE150	21.14
	Pste8	12-15 Kb	PE150	18.33
	Pste9	15-18 Kb	PE150	13.51
Total				245.14

## Sheet: Supplementary Table 10
Supplementary Table 10. Statistics of the cleaned genomic sequencing data for Psettodes erumei, Toxotes chatareus, and Polydactylus sextarius.
Species	Library name	Insert length	Sequencing strategy	Data (Gb)
Polydactylus sextarius	Psex_s_1	250 bp	PE150	61.99
Toxotes chatareus	Tcha_s_1	250 bp	PE150	61.7
Psettodes erumei	Peru_s_1	250 bp	PE150	70.02

[truncated: 114 more sheets: Supplementary Table 11, Supplementary Table 12, Supplementary Table 13, Supplementary Table 14, Supplementary Table 15, Supplementary Table 16, Supplementary Table 17, Supplementary Table 18, Supplementary Table 19, Supplementary Table 20, Supplementary Table 21, Supplementary Table 22, Supplementary Table 23, Supplementary Table 24, Supplementary Table 25, Supplementary Table 26, Supplementary Table 27, Supplementary Table 28, Supplementary Table 29, Supplementary Table 30 …]
