# Supplementary material for: Large-scale sequencing of flatfish genomes provides insights into the polyphyletic origin of their specialized body plan
Source: Nat Genet. 2021 Apr 19;53(5):742–51. doi: 10.1038/s41588-021-00836-9 (PMC8110480; doi:10.1038/s41588-021-00836-9)
Supplement: Supplementary file 5 — Body flatness of flatfishes relative to nonflatfish species. [file 41588_2021_836_MOESM5_ESM.xls]

## Sheet: Sheet1
Source Data for Fig. 3a Body Flatness of Flatfishes Relative to Non-flatfish Species
Species	Samples	Maximun Height of Dorsal-Ventral Axis(cm)	Maximum Length of Left-Right Axis(cm)	Flatness (Dorsal-Ventral/ Left-Right Axis)
Paralichthys olivaceus	individual 1#	15.3	3.2	4.78125
	individual 2#	14.2	3.2	4.4375
	individual 3#	15.4	3.7	4.16216
Cynoglossus semilaevis	individual 1#	13.4	2.6	5.15385
	individual 2#	20.2	3	6.73333
	individual 3#	11.8	2.2	5.36364
Brachirus orientalis	individual 1#	5.1	0.61	8.36066
	individual 2#	5.05	0.6	8.41667
	individual 3#	5.1	0.61	8.36066
Larimichthys crocea	individual 1#	8	4.8	1.66667
	individual 2#	7	4.5	1.55556
	individual 3#	7	4.4	1.59091
Polydactylus sextarius	individual 1#	4.8	2.29	2.09607
	individual 2#	4.8	2.2	2.18182
	individual 3#	4.8	2.2	2.18182
Oryzias latipes	individual 1#	0.7	0.4	1.75
	individual 2#	0.8	0.4	2
	individual 3#	0.75	0.4	1.875
