# Supplementary material for: Large-scale sequencing of flatfish genomes provides insights into the polyphyletic origin of their specialized body plan
Source: Nat Genet. 2021 Apr 19;53(5):742–51. doi: 10.1038/s41588-021-00836-9 (PMC8110480; doi:10.1038/s41588-021-00836-9)
Supplement: Supplementary file 6 — The catalyzing efficiency of RFP-specific bbox1 and that of the outgroups revealed by in vitro enzyme activity assay. [file 41588_2021_836_MOESM6_ESM.xlsx]

## Sheet: Sheet1
Source Data for Fig. 3d The Catalyzing Efficiency of RFP Specific bbox1 and that of the Outgroups Revealed by In Vitro Enzyme Activity Assay
bbox1:
Fish	Biological Replicates	Enzyme Activity(μmol/min/mg)	Average Values(μmol/min/mg)
Flatfishes	Replicates 1#	0.773	0.772
	Replicates 2#	0.752
	Replicates 3#	0.791
Outgroups	Replicates 1#	0.592	0.587333
	Replicates 2#	0.552
	Replicates 3#	0.618
