# Supplementary material for: Large-scale sequencing of flatfish genomes provides insights into the polyphyletic origin of their specialized body plan
Source: Nat Genet. 2021 Apr 19;53(5):742–51. doi: 10.1038/s41588-021-00836-9 (PMC8110480; doi:10.1038/s41588-021-00836-9)
Supplement: Supplementary file 7 — The crude fat content in flatfishes compared with nonflatfish species. [file 41588_2021_836_MOESM7_ESM.xlsx]

## Sheet: Sheet1
Source Data for Fig. 3e The Crude Fat Content in Flatfishes Compared with Non-flatfish Species
Tissues	Species	Samples	Fat Content(% wet weight)	Average Value(% wet weight)
Muscle	Paralichthys olivaceus	induvidual 1#	0.895781	0.955028
		induvidual 2#	1.03081
		induvidual 3#	0.93849
	Cynoglossus semilaevis	induvidual 1#	0.672063	0.613861
		induvidual 2#	0.649737
		induvidual 3#	0.519782
	Brachirus orientalis	induvidual 1#	0.456981	0.472535
		induvidual 2#	0.559945
		induvidual 3#	0.40068
	Larimichthys crocea	induvidual 1#	4.01295	4.06274
		induvidual 2#	3.84383
		induvidual 3#	4.33143
	Polydactylus sextarius	induvidual 1#	5.32882	5.19898
		induvidual 2#	5.51947
		induvidual 3#	4.74864
	Oryzias latipes	induvidual 1#	2.50304	2.49359
		induvidual 2#	2.56529
		induvidual 3#	2.41243
Whole fish	Paralichthys olivaceus	induvidual 1#	1.18	1.05667
		induvidual 2#	1.08
		induvidual 3#	0.91
	Cynoglossus semilaevis	induvidual 1#	1.18	1.23667
		induvidual 2#	1.34
		induvidual 3#	1.19
	Brachirus orientalis	induvidual 1#	0.64	0.756667
		induvidual 2#	0.73
		induvidual 3#	0.9
	Larimichthys crocea	induvidual 1#	6.74	6.66
		induvidual 2#	6.35
		induvidual 3#	6.89
	Polydactylus sextarius	induvidual 1#	8.56	8.33
		induvidual 2#	8.11
		induvidual 3#	8.32
	Oryzias latipes	induvidual 1#	4.01	3.99333
		induvidual 2#	4.21
		induvidual 3#	3.76
