# Supplementary material for: Large-scale sequencing of flatfish genomes provides insights into the polyphyletic origin of their specialized body plan
Source: Nat Genet. 2021 Apr 19;53(5):742–51. doi: 10.1038/s41588-021-00836-9 (PMC8110480; doi:10.1038/s41588-021-00836-9)
Supplement: Supplementary file 8 — Body flatness of flatfishes relative to nonflatfish species. [file 41588_2021_836_MOESM8_ESM.xlsx]

## Sheet: Sheet1
Source Data for Extended Data Fig. 4 Body Flatness of Flatfishes Relative to Non-flatfish Species
Species	Samples	Total Length(cm)	Maximum Length of Left-Right Axis(cm)	Flatness (Left-Right Axis/ Total Length)
Paralichthys olivaceus	individual 1#	42.2	3.2	0.0758294
	individual 2#	39.7	3.2	0.0806045
	individual 3#	43.1	3.7	0.0858469
Cynoglossus semilaevis	individual 1#	42.5	2.6	0.0611765
	individual 2#	62.8	3	0.0477707
	individual 3#	42	2.2	0.052381
Brachirus orientalis	individual 1#	10.3	0.61	0.0592233
	individual 2#	10.1	0.6	0.0594059
	individual 3#	10.25	0.61	0.0595122
Larimichthys crocea	individual 1#	36.5	4.8	0.131507
	individual 2#	33.6	4.5	0.133929
	individual 3#	32	4.4	0.1375
Polydactylus sextarius	individual 1#	19	2.29	0.120526
	individual 2#	18.5	2.2	0.118919
	individual 3#	18.8	2.2	0.117021
Oryzias latipes	individual 1#	3.65	0.4	0.109589
	individual 2#	3.8	0.4	0.105263
	individual 3#	3.75	0.4	0.106667
