# Supplementary material for: Large-scale sequencing of flatfish genomes provides insights into the polyphyletic origin of their specialized body plan
Source: Nat Genet. 2021 Apr 19;53(5):742–51. doi: 10.1038/s41588-021-00836-9 (PMC8110480; doi:10.1038/s41588-021-00836-9)
Supplement: Supplementary file 9 — The catalyzing efficiency of RFP-specific rdh14 and that of the outgroups revealed by in vitro enzyme activity assay. [file 41588_2021_836_MOESM9_ESM.xlsx]

## Sheet: Sheet1
Source Data for Extended Data Fig. 5 The Catalyzing Efficiency of RFP Specific rdh14 and that of the Outgroups Revealed by In Vitro Enzyme Activity Assay
rdh14:
Fish	Biological Replicates	Enzyme Activity(μmol/min/mg)	Average Values(μmol/min/mg)
Flatfishes	Replicates 1#	0.561	0.576
	Replicates 2#	0.578
	Replicates 3#	0.589
Outgroups	Replicates 1#	1.426	1.446
	Replicates 2#	1.443
	Replicates 3#	1.469
