# Supplementary material for: Large-scale sequencing of flatfish genomes provides insights into the polyphyletic origin of their specialized body plan
Source: Nat Genet. 2021 Apr 19;53(5):742–51. doi: 10.1038/s41588-021-00836-9 (PMC8110480; doi:10.1038/s41588-021-00836-9)
Supplement: Supplementary file 10 — Asymmetrical expression of genes confirmed by RT–PCR assay in flounder. [file 41588_2021_836_MOESM10_ESM.xlsx]

## Sheet: Sheet1
Source Data for Extended Data Fig. 7 Asymmetrical Expression of Genes Confirmed by RT-PCR Assay in Flounder
Genes	Developmental Stages	Samples	Tissues Sampled	Relative Expression Levels on Left Side			Average Values	Relative Expression Levels on Right Side			Average Values
mitf	pre-metamorphosis	Sample 1#	Skin	1.27817			1.02066	0.938044			0.777156
		Sample 2#	Skin	1.00648				0.737571
		Sample 3#	Skin	0.777331				0.655854
	pro-metamorphosis	Sample 1#	Skin	0.878333			1.02213	0.671786			0.703967
		Sample 2#	Skin	1.33561				0.706161
		Sample 3#	Skin	0.852434				0.733954
	metamorphic climax	Sample 1#	Skin	1.03757			1.00432	0.401978			0.34423
		Sample 2#	Skin	1.09611				0.315802
		Sample 3#	Skin	0.87928				0.31491
	post-metamorphosis	Sample 1#	Skin	1.03678			1.00491	0.120153			0.0953801
		Sample 2#	Skin	1.10543				0.078819
		Sample 3#	Skin	0.872536				0.0871678
tyro	pre-metamorphosis	Sample 1#	Skin	1.18338			1.00764	0.885113			0.920905
		Sample 2#	Skin	0.950308				1.05787
		Sample 3#	Skin	0.889222				0.819735
	pro-metamorphosis	Sample 1#	Skin	1.23662			1.01171	1.16841			0.848625
		Sample 2#	Skin	0.899886				0.84045
		Sample 3#	Skin	0.898621				0.537015
	metamorphic climax	Sample 1#	Skin	1.14819			1.00513	0.294206			0.276247
		Sample 2#	Skin	0.907507				0.284506
		Sample 3#	Skin	0.9597				0.250028
	post-metamorphosis	Sample 1#	Skin	1.08886			1.00285	0.339434			0.246771
		Sample 2#	Skin	1.01367				0.218933
		Sample 3#	Skin	0.906006				0.181946
aldh4a1	pre-metamorphosis	Sample 1#	Skin	1.17708			1.00684	0.970089			0.906974
		Sample 2#	Skin	0.92095				0.920526
		Sample 3#	Skin	0.922482				0.830306
	pro-metamorphosis	Sample 1#	Skin	1.15247			1.00535	1.5362			1.40154
		Sample 2#	Skin	0.955088				1.28725
		Sample 3#	Skin	0.908501				1.38117
	metamorphic climax	Sample 1#	Skin	1.02261			1.00017	1.80491			1.69398
		Sample 2#	Skin	0.999996				1.75631
		Sample 3#	Skin	0.977893				1.52072
	post-metamorphosis	Sample 1#	Skin	1.02291			1.0004	2.07992			2.13536
		Sample 2#	Skin	0.960791				2.13239
		Sample 3#	Skin	1.0175				2.19377
aldh9a1	pre-metamorphosis	Sample 1#	Skin	1.19698			1.02428	1.2803			0.994806
		Sample 2#	Skin	1.14839				0.929733
		Sample 3#	Skin	0.727487				0.774385
	pro-metamorphosis	Sample 1#	Skin	1.09236			1.00236	2.2451			2.16592
		Sample 2#	Skin	0.990368				2.16419
		Sample 3#	Skin	0.924355				2.08846
	metamorphic climax	Sample 1#	Skin	1.08165			1.00231	1.21176			1.04412
		Sample 2#	Skin	1.00905				1.05505
		Sample 3#	Skin	0.916229				0.865564
	post-metamorphosis	Sample 1#	Skin	1.11443			1.003	1.34642			1.37414
		Sample 2#	Skin	0.953294				1.45863
		Sample 3#	Skin	0.941285				1.31738
wnt10a	pre-metamorphosis	Sample 1#	Skin	1.31055			1.01924	0.782076			0.845487
		Sample 2#	Skin	0.862512				0.95565
		Sample 3#	Skin	0.884668				0.798735
	pro-metamorphosis	Sample 1#	Skin	0.927113			1.02099	1.49302			1.30339
		Sample 2#	Skin	0.819205				1.42021
		Sample 3#	Skin	1.31666				0.996937
	metamorphic climax	Sample 1#	Skin	1.02055			1.00641	0.515955			0.549624
		Sample 2#	Skin	1.13656				0.556318
		Sample 3#	Skin	0.862132				0.576598
	post-metamorphosis	Sample 1#	Skin	0.991147			1.00444	0.904987			0.980807
		Sample 2#	Skin	0.895475				1.0055
		Sample 3#	Skin	1.1267				1.03193
pitx2	pre-metamorphosis	Sample 1#	Muscle	1.02127			1.00011	1.03961			0.989565
		Sample 2#	Muscle	0.990074				1.1336
		Sample 3#	Muscle	0.988987				0.795494
	pro-metamorphosis	Sample 1#	Muscle	1.58973			1.06728	3.78887			2.9799
		Sample 2#	Muscle	0.662227				2.5163
		Sample 3#	Muscle	0.949882				2.63453
	metamorphic climax	Sample 1#	Muscle	0.980946			1.00019	2.43227			2.01737
		Sample 2#	Muscle	1.02696				2.11353
		Sample 3#	Muscle	0.992659				1.5063
	post-metamorphosis	Sample 1#	Muscle	1.30607			1.05167	1.31627			1.28422
		Sample 2#	Muscle	1.2228				1.23167
		Sample 3#	Muscle	0.62615				1.30472
