# Supplementary material for: Large-scale sequencing of flatfish genomes provides insights into the polyphyletic origin of their specialized body plan
Source: Nat Genet. 2021 Apr 19;53(5):742–51. doi: 10.1038/s41588-021-00836-9 (PMC8110480; doi:10.1038/s41588-021-00836-9)
Supplement: Supplementary file 11 — Relative size of pelvic and pectoral fins in flatfishes compared with nonflatfish species. [file 41588_2021_836_MOESM11_ESM.xlsx]

## Sheet: Sheet1
Source Data for Extended Data Fig. 8 Relative Size of Pelvic and Pectoral Fins in Flatfishes Compared with Non-flatfish Species
Fin Type	Species	Samples	Total Length of Fish(cm)	Left Fin Length(cm)	Relative Length of Left Fin	Average Value	Right Fin Length(cm)	Relative Length of Right Fin	Average Value
Pelvic Fin	Paralichthys olivaceus	individual 1#	42.2	2.7	0.063981	0.0686132	2.7	0.063981	0.0686132
		individual 2#	39.7	2.5	0.0629723		2.5	0.0629723
		individual 3#	43.1	3.4	0.0788863		3.4	0.0788863
	Cynoglossus semilaevis	individual 1#	42.5	1.3	0.0305882	0.0306035	0	0	0
		individual 2#	62.8	2.2	0.0350318		0	0
		individual 3#	42	1.1	0.0261905		0	0
	Brachirus orientalis	individual 1#	10.3	0.35	0.0339806	0.0336049	0.4	0.038835	0.037844
		individual 2#	10.1	0.34	0.0336634		0.38	0.0376238
		individual 3#	10.25	0.34	0.0331707		0.38	0.0370732
	Larimichthys crocea	individual 1#	36.5	5.2	0.142466	0.150415	5.2	0.142466	0.150415
		individual 2#	33.6	4.6	0.136905		4.6	0.136905
		individual 3#	32	5.5	0.171875		5.5	0.171875
	Polydactylus sextarius	individual 1#	19	2.4	0.126316	0.1261	2.4	0.126316	0.1261
		individual 2#	18.5	2.3	0.124324		2.3	0.124324
		individual 3#	18.8	2.4	0.12766		2.4	0.12766
	Oryzias latipes	individual 1#	3.65	0.3	0.0821918	0.0830113	0.3	0.0821918	0.0830113
		individual 2#	3.8	0.33	0.0868421		0.33	0.0868421
		individual 3#	3.75	0.3	0.08		0.3	0.08
Pectoral Fin	Paralichthys olivaceus	individual 1#	42.2	4.8	0.113744	0.115915	3.9	0.0924171	0.088035
		individual 2#	39.7	4.5	0.11335		3.5	0.0881612
		individual 3#	43.1	5.2	0.12065		3.6	0.0835267
	Cynoglossus semilaevis	individual 1#	42.5	0	0	0	0	0	0
		individual 2#	62.8	0	0		0	0
		individual 3#	42	0	0		0	0
	Brachirus orientalis	individual 1#	10.3	0.5	0.0485437	0.0479578	0.65	0.0631068	0.0629659
		individual 2#	10.1	0.48	0.0475248		0.63	0.0623762
		individual 3#	10.25	0.49	0.0478049		0.65	0.0634146
	Larimichthys crocea	individual 1#	36.5	6	0.164384	0.169775	6	0.164384	0.169775
		individual 2#	33.6	5.5	0.16369		5.5	0.16369
		individual 3#	32	5.8	0.18125		5.8	0.18125
	Polydactylus sextarius	individual 1#	19	3	0.157895	0.163452	3	0.157895	0.163452
		individual 2#	18.5	3.1	0.167568		3.1	0.167568
		individual 3#	18.8	3.1	0.164894		3.1	0.164894
	Oryzias latipes	individual 1#	3.65	0.65	0.178082	0.174098	0.65	0.178082	0.174098
		individual 2#	3.8	0.7	0.184211		0.7	0.184211
		individual 3#	3.75	0.6	0.16		0.6	0.16
