# Supplementary material for: Large-scale sequencing of flatfish genomes provides insights into the polyphyletic origin of their specialized body plan
Source: Nat Genet. 2021 Apr 19;53(5):742–51. doi: 10.1038/s41588-021-00836-9 (PMC8110480; doi:10.1038/s41588-021-00836-9)
Supplement: Supplementary file 12 — Relative size of dorsal and anal fins in flatfishes compared with nonflatfish species. [file 41588_2021_836_MOESM12_ESM.xlsx]

## Sheet: Sheet1
	Source Data for Extended Data Fig. 9 Relative Size of Dorsal and Anal Fins in Flatfishes Compared with Non-flatfish Species
Fin Type	Species	Samples	Total Length of Fish(cm)	Fin Length(cm)	Relative Fin Length	Average Value
Dorsal Fin	Paralichthys olivaceus	individual 1#	42.2	36.07	0.854739	0.826756
		individual 2#	39.7	31.88	0.803023
		individual 3#	43.1	35.45	0.822506
	Cynoglossus semilaevis	individual 1#	42.5	37.05	0.871765	0.887441
		individual 2#	62.8	56.6	0.901274
		individual 3#	42	37.35	0.889286
	Brachirus orientalis	individual 1#	10.3	9.29	0.901942	0.904794
		individual 2#	10.1	9.26	0.916832
		individual 3#	10.25	9.18	0.89561
	Larimichthys crocea	individual 1#	36.5	19.96	0.546849	0.539763
		individual 2#	33.6	17.47	0.51994
		individual 3#	32	17.68	0.5525
	Polydactylus sextarius	individual 1#	19	6.1	0.321053	0.375604
		individual 2#	18.5	7.91	0.427568
		individual 3#	18.8	7.11	0.378191
	Oryzias latipes	individual 1#	3.65	0.35	0.0958904	0.100852
		individual 2#	3.8	0.38	0.1
		individual 3#	3.75	0.4	0.106667
Anal Fin	Paralichthys olivaceus	individual 1#	42.2	27.9	0.661137	0.643037
		individual 2#	39.7	25.1	0.632242
		individual 3#	43.1	27.4	0.635731
	Cynoglossus semilaevis	individual 1#	42.5	33.15	0.78	0.766107
		individual 2#	62.8	46.83	0.745701
		individual 3#	42	32.45	0.772619
	Brachirus orientalis	individual 1#	10.3	9.25	0.898058	0.896302
		individual 2#	10.1	9.17	0.907921
		individual 3#	10.25	9.05	0.882927
	Larimichthys crocea	individual 1#	36.5	3.99	0.109315	0.117743
		individual 2#	33.6	4.3	0.127976
		individual 3#	32	3.71	0.115937
	Polydactylus sextarius	individual 1#	19	3.22	0.169474	0.174173
		individual 2#	18.5	3.53	0.190811
		individual 3#	18.8	3.05	0.162234
	Oryzias latipes	individual 1#	3.65	0.88	0.241096	0.231348
		individual 2#	3.8	0.87	0.228947
		individual 3#	3.75	0.84	0.224
